# Supplementary material for: Mutations in the Serine/Threonine Kinase BRAF: Oncogenic Drivers in Solid Tumors
Source: Cancers (Basel). 2024 Mar 20;16(6):1215. doi: 10.3390/cancers16061215 (PMC10968748; doi:10.3390/cancers16061215)
Supplement: Supplementary file 1 [file cancers-16-01215-s001.zip]

Archive with 1 entries (1 files):
- cancers-2867904-supplementary.xlsx
